# Supplementary material for: Characterization of Organosolv Lignins and Their Application in the Preparation of Aerogels
Source: Materials (Basel). 2022 Apr 13;15(8):2861. doi: 10.3390/ma15082861 (PMC9029481; doi:10.3390/ma15082861)
Supplement: Supplementary file 1 [file materials-15-02861-s001.zip]

Archive with 1 entries (1 files):
- materials-1672128-supplementary.pdf
